# Supplementary material for: Recombinant inbred line panels inform the genetic architecture and interactions of adaptive traits in Drosophila melanogaster
Source: G3 (Bethesda). 2025 Mar 7;15(5):jkaf051. doi: 10.1093/g3journal/jkaf051 (PMC12060232; doi:10.1093/g3journal/jkaf051)
Supplement: jkaf051_Supplementary_Data [file jkaf051_supplementary_data.zip]

Archive with 2 entries (2 files):
- Supplemental_Figures_G3-2025-405743.pdf
- Supplemental_Tables_G3-2025-405743.xlsx
